# Supplementary material for: Exploring the Antiviral Potential of Esters of Cinnamic Acids with Quercetin
Source: Viruses. 2024 Apr 24;16(5):665. doi: 10.3390/v16050665 (PMC11125646; doi:10.3390/v16050665)
Supplement: Supplementary file 1 [file viruses-16-00665-s001.zip]

Archive with 1 entries (1 files):
- viruses-2958820-supplementary.pdf
